# Supplementary material for: The Effects of Heparin Binding and Arg596 Mutations on the Conformation of Thrombin–Antithrombin Michaelis Complex, Revealed by Enhanced Sampling Molecular Dynamics Simulations
Source: Int J Mol Sci. 2025 Oct 11;26(20):9901. doi: 10.3390/ijms26209901 (PMC12564035; doi:10.3390/ijms26209901)
Supplement: Supplementary file 1 [file ijms-26-09901-s001.zip]

Archive with 1 entries (1 files):
- ijms-3911877-supplementary.pdf
